# Supplementary material for: Efficacy and Safety of Hyaluronic Acid Fillers for Horizontal Neck Lines: A Systematic Review and Meta-Analysis
Source: Aesthet Surg J Open Forum. 2025 Dec 9;8:ojaf163. doi: 10.1093/asjof/ojaf163 (PMC12813632; doi:10.1093/asjof/ojaf163)
Supplement: ojaf163_Supplementary_Data [file ojaf163_supplementary_data.zip]

Archive with 4 entries (4 files):
- Appendix.docx
- Supplemental Table 1.docx
- Supplemental Table 2.docx
- Supplemental Table 3.docx
